# Supplementary material for: Molecular Manipulation of the miR396 and miR399 Expression Modules Alters the Response of Arabidopsis thaliana to Phosphate Stress
Source: Plants (Basel). 2021 Nov 24;10(12):2570. doi: 10.3390/plants10122570 (PMC8706208; doi:10.3390/plants10122570)
Supplement: Supplementary file 1 [file plants-10-02570-s001.zip]

Archive with 1 entries (1 files):
- plants-1447838-supplementary.pdf
